# Supplementary material for: Oncogenic Functions of Alternatively Spliced MDM2-ALT2 Isoform in Retroperitoneal Liposarcoma
Source: Int J Mol Sci. 2024 Dec 17;25(24):13516. doi: 10.3390/ijms252413516 (PMC11676768; doi:10.3390/ijms252413516)
Supplement: Supplementary file 1 [file ijms-25-13516-s001.zip]

Archive with 1 entries (1 files):
- ijms-3355345-supplementary.pdf
